# Supplementary material for: Anticancer Activity of Miswak Root Extract in Breast Cancer Cell Line: HRLC-MS/MS Profiling, In Vitro Evaluation, and In Silico Analysis
Source: Int J Mol Sci. 2026 Jun 25;27(13):5751. doi: 10.3390/ijms27135751 (PMC13362529; doi:10.3390/ijms27135751)
Supplement: Supplementary file 1 [file ijms-27-05751-s001.zip]

Archive with 1 entries (1 files):
- ijms-4325257-supplementary.pdf
